# Supplementary material for: Acceptance of animal research in our science community
Source: F1000Res. 2016 Jul 8;5:282. Originally published 2016 Mar 4. [Version 2] doi: 10.12688/f1000research.8169.2 (PMC4866631; doi:10.12688/f1000research.8169.2)
Supplement: Word file containing survey questions in original German language and translated to English [file f1000research-5-9461-s0000.tgz]

Archive with 1 entries (1 files):
- f7fa1501-62e1-4904-806c-6dee16fd5756_Questions_on_Animal_research.docx
