# Supplementary material for: Acceptance of animal research in our science community
Source: F1000Res. 2016 Jul 8;5:282. Originally published 2016 Mar 4. [Version 2] doi: 10.12688/f1000research.8169.2 (PMC4866631; doi:10.12688/f1000research.8169.2)
Supplement: Excel file containing anonymized responses to the survey [file f1000research-5-9461-s0001.tgz]

Archive with 1 entries (1 files):
- 88efb176-e3dd-4167-a998-bdbb3a378594_Data-F1000Research-Bergmeister-Podesser.xlsx
