# Supplementary material for: Acceptance of animal research in our science community
Source: F1000Res. 2016 Jul 8;5:282. Originally published 2016 Mar 4. [Version 2] doi: 10.12688/f1000research.8169.2 (PMC4866631; doi:10.12688/f1000research.8169.2)
Supplement: Excel file containing anonymized responses to the survey [file f1000research-5-9461-s0001.tgz › 88efb176-e3dd-4167-a998-bdbb3a378594_Data-F1000Research-Bergmeister-Podesser.xlsx]

## Sheet: Data-F1000Research-Bergmeister-
Type	Q1: Personal Experience with animal experiments	Q2: Accept treatment without prior animal testing	Q3: Relevance of animal experiments	Q4:Public acceptance of animal experiments	Q5: Communication of animal experiments to the public	Q6: Better information on animal experiments to the public
student	0	1	10	4	7	10
student	1	0	10	3	7	8
student	0	0	10	7	3	10
student	0	1	6	3	3	10
student	0	1	9	6	4	7
student	0	0	0	0	0	9
student	0	1	2	2	1	10
student	0	1	10	7	3	2
student	0	0	10	3	3	9
student	1	1	10	4	3	10
student	0	0	10	4	6	0
student	0	0	9	4	5	10
student	0	1	4	5	6	5
student	0	1	8	2	2	7
student	1	1	3	4	2	10
student	1	1	10	7	3	10
student	0	1	8	2	0	7
student	1	0	7	6	0	7
student	0	0	8	3	5	9
student	1	1	7	6	2	7
student	0	0	1	1	1	1
student	0	0	8	5	5	9
student	0	0	7	5	5	6
student	0	1	9	2	8	10
student	0	1	10	2	7	6
student	0	0	9	4	3	10
student	0	1	6	3	6	9
student	0	#NULL!	10	4	2	10
student	0	0	10	7	8	10
student	0	0	10	3	1	10
student	0	0	8	4	3	10
student	0	0	10	3	3	10
student	1	0	9	4	5	8
student	0	0	10	6	1	6
student	0	0	10	2	2	10
student	1	0	10	6	7	8
student	0	1	9	2	5	4
student	0	1	10	6	4	8
student	1	0	9	1	2	7
student	0	1	7	8	4	6
student	0	1	3	6	7	7
student	1	0	9	4	4	9
student	1	1	6	4	2	10
student	0	1	3	5	5	5
student	0	0	8	4	4	10
student	0	0	8	1	7	9
student	0	0	8	3	5	7
student	0	0	10	4	5	10
student	0	1	10	3	5	10
student	1	0	10	7	8	10
student	0	1	4	8	10	10
student	0	1	9	3	0	8
student	0	0	10	4	10	10
student	0	0	10	6	0	7
student	0	1	6	5	6	9
student	0	0	8	5	4	7
student	1	0	9	3	3	10
student	0	0	10	7	7	9
student	1	0	10	4	8	10
student	0	1	7	2	3	10
student	0	0	10	6	8	10
student	1	0	9	4	4	10
student	1	0	9	5	3	10
student	0	0	8	3	3	2
student	1	1	10	2	1	3
student	0	0	10	4	2	10
student	0	0	0	0	0	#NULL!
student	0	1	3	8	3	0
student	1	1	9	2	5	9
student	0	0	10	4	4	7
student	0	1	7	3	3	8
student	0	0	8	5	6	8
student	1	0	9	5	3	7
student	0	1	10	6	3	5
student	0	0	8	6	8	10
student	0	0	10	4	5	10
student	1	0	10	2	4	10
student	1	0	9	3	3	10
student	0	0	9	5	5	10
student	0	1	8	4	4	8
student	0	0	10	3	5	9
student	0	0	7	2	4	7
student	0	0	9	2	6	0
student	1	0	10	4	3	10
student	0	1	9	3	5	9
student	1	1	4	2	1	10
student	0	0	10	6	4	10
student	0	1	10	3	2	10
student	0	0	9	3	4	7
student	0	1	1	6	2	10
student	0	1	4	4	5	5
student	1	1	8	2	1	8
student	0	1	5	3	1	10
student	1	1	8	4	2	7
student	0	0	10	3	4	9
student	1	0	10	2	1	10
student	0	0	10	1	5	3
student	0	0	4	3	3	6
student	1	0	8	5	3	10
student	0	0	10	5	7	8
student	0	1	10	4	3	7
student	0	1	10	8	6	6
student	0	0	8	2	2	6
student	0	1	8	4	0	10
student	0	0	9	5	6	6
student	1	0	10	3	4	8
student	0	1	7	5	3	10
student	1	0	10	3	4	10
student	0	1	8	4	4	8
student	0	1	4	0	2	10
student	1	1	10	3	1	10
student	1	1	3	6	1	10
student	0	0	10	6	5	10
student	1	0	10	3	8	0
student	0	1	7	3	3	6
student	0	1	10	9	9	7
student	1	1	10	5	3	10
student	0	0	9	3	4	9
student	0	0	7	7	4	8
student	0	1	8	4	2	10
student	0	0	10	5	7	7
student	0	0	8	3	4	6
student	1	1	10	4	6	8
student	0	1	7	4	6	8
student	0	0	9	4	3	8
student	0	1	8	3	5	7
student	1	1	10	3	4	10
student	1	0	10	5	4	10
student	0	0	10	6	4	8
student	0	1	7	5	6	5
student	0	1	10	3	3	10
student	1	0	8	5	4	9
student	0	1	5	2	3	7
student	0	0	10	4	5	7
student	0	1	4	8	5	10
student	0	0	10	2	6	0
student	0	0	9	2	0	7
student	0	1	10	5	1	9
student	0	1	4	2	4	10
student	0	0	10	6	4	10
student	1	0	10	6	6	9
student	0	0	8	6	9	7
student	0	0	8	8	5	7
student	0	0	9	6	5	9
student	0	0	10	5	9	8
student	1	0	10	3	#NULL!	10
student	0	0	10	3	3	10
student	1	0	10	4	4	10
student	0	0	9	5	3	8
student	1	0	10	6	5	5
student	0	1	5	5	5	5
student	0	1	10	4	4	10
student	1	0	10	5	7	10
student	0	0	8	6	6	10
student	0	1	10	3	8	10
student	0	0	9	3	3	9
student	0	0	10	6	0	0
student	0	0	9	7	4	7
student	0	1	9	3	4	10
student	0	1	9	4	9	8
student	1	0	10	2	4	6
student	0	0	8	5	4	10
student	#NULL!	1	8	4	8	10
student	0	1	7	5	7	9
student	0	1	2	1	2	10
student	0	0	5	4	5	7
student	0	0	9	5	4	10
student	0	1	7	3	2	8
student	0	0	10	2	3	8
student	1	0	10	5	9	8
student	0	1	5	2	7	9
student	0	1	0	0	0	0
student	0	0	8	3	6	6
student	1	0	10	1	1	0
student	0	1	8	7	1	10
student	0	1	7	3	0	10
student	#NULL!	#NULL!	#NULL!	#NULL!	#NULL!	#NULL!
student	0	0	10	4	5	7
student	0	0	10	4	5	8
student	0	1	8	5	4	6
student	0	0	8	2	2	7
student	0	0	9	5	6	7
student	0	1	8	4	3	9
student	0	0	10	7	5	10
student	0	0	10	5	4	10
student	0	0	10	3	2	7
student	0	1	8	5	0	7
student	0	0	9	6	5	10
student	0	0	6	6	6	8
student	1	0	8	3	6	8
student	1	0	10	4	6	10
student	0	0	10	5	6	0
student	0	1	5	3	5	2
student	0	0	7	6	5	8
student	0	1	8	3	3	9
student	0	1	6	2	4	8
student	0	0	7	3	0	1
student	0	1	8	5	7	4
student	0	1	9	4	4	9
student	0	1	2	1	0	1
student	0	0	7	0	4	9
student	0	1	8	2	5	6
student	0	1	10	4	2	10
student	0	0	9	5	7	1
student	0	1	8	7	8	7
student	0	1	10	4	5	10
student	1	0	10	6	6	7
student	0	0	10	3	3	10
student	#NULL!	#NULL!	#NULL!	#NULL!	#NULL!	#NULL!
student	0	1	7	3	8	9
student	#NULL!	#NULL!	#NULL!	#NULL!	#NULL!	#NULL!
student	0	0	10	6	10	10
student	1	1	8	8	#NULL!	8
student	0	0	9	3	4	9
student	1	1	1	5	5	10
student	1	0	10	3	4	8
student	0	0	8	3	1	10
student	1	0	10	3	5	7
student	1	0	10	3	3	9
student	1	0	10	3	9	6
student	0	1	9	5	7	8
student	0	1	10	3	7	8
student	1	1	5	4	4	0
student	0	1	9	3	3	10
student	0	1	9	6	3	4
student	1	1	6	7	4	10
student	0	0	10	5	9	8
student	0	0	10	7	10	10
student	0	1	7	5	3	7
student	0	1	10	3	8	5
student	1	1	10	7	1	10
student	0	0	7	3	7	10
student	1	0	9	5	4	9
student	0	0	9	5	7	10
student	0	0	10	3	3	6
student	0	1	8	5	6	9
student	1	0	10	3	1	10
student	0	0	8	4	4	7
student	0	0	9	2	6	8
student	0	1	7	5	0	7
student	0	0	10	5	3	10
student	0	0	10	2	2	8
student	0	0	10	8	2	10
student	0	0	9	0	4	8
student	0	0	8	4	4	7
student	0	0	8	2	6	9
student	0	1	10	6	3	7
student	#NULL!	#NULL!	#NULL!	#NULL!	#NULL!	#NULL!
student	0	0	10	6	7	8
student	0	1	4	1	1	10
student	0	0	10	4	3	8
student	0	1	10	5	2	10
student	0	1	1	6	3	10
student	0	0	10	3	4	10
student	0	1	6	3	3	10
student	0	0	10	7	4	8
student	0	1	3	3	2	6
student	1	0	10	4	3	7
student	1	0	10	6	9	8
student	1	0	10	4	4	7
student	0	0	9	5	6	8
student	#NULL!	1	#NULL!	#NULL!	#NULL!	#NULL!
student	0	1	9	7	0	10
student	0	0	9	2	3	8
student	1	1	8	3	3	10
student	0	0	10	4	3	9
student	1	1	7	2	3	10
student	1	1	8	4	4	8
student	1	0	10	4	1	10
student	0	0	10	4	3	7
student	1	0	10	5	5	10
student	0	0	0	0	0	0
student	0	1	8	7	4	6
student	0	1	10	3	5	8
student	0	1	9	5	3	7
student	1	1	3	4	1	10
student	0	0	10	5	5	7
student	0	0	10	0	6	8
student	0	0	7	6	6	9
student	1	0	10	4	3	6
student	#NULL!	#NULL!	#NULL!	#NULL!	#NULL!	#NULL!
student	1	1	8	3	5	9
student	1	0	10	9	10	10
student	1	0	10	4	10	10
student	1	0	10	2	2	10
student	1	0	10	2	3	6
student	0	0	8	2	1	0
student	0	0	10	6	2	10
student	0	1	8	3	5	9
student	0	1	10	4	8	10
student	1	1	9	4	0	5
student	0	0	10	2	5	10
student	0	0	9	3	3	10
student	0	1	3	2	5	3
student	0	1	7	5	3	10
student	1	1	6	4	5	8
student	0	0	7	4	5	7
student	0	1	8	7	3	9
student	0	1	9	2	8	9
student	0	0	8	2	9	10
student	0	0	8	3	3	10
student	1	1	10	7	2	8
student	0	0	10	5	4	6
student	0	1	6	4	3	10
student	1	0	9	4	5	7
student	0	1	8	4	4	6
student	0	1	3	7	0	10
student	0	0	10	6	4	10
student	0	0	8	3	2	7
student	0	1	8	4	6	8
student	0	1	10	4	3	9
student	0	0	8	6	5	8
student	0	0	3	2	3	0
student	#NULL!	#NULL!	#NULL!	#NULL!	#NULL!	#NULL!
student	0	1	9	10	9	10
student	0	#NULL!	9	4	4	0
student	0	1	7	2	7	10
student	0	1	9	4	2	10
student	0	1	9	4	5	7
student	0	0	8	5	3	10
student	0	0	8	3	3	8
student	1	1	3	4	4	1
student	0	0	10	6	4	8
student	0	1	9	7	2	10
student	0	1	8	6	5	6
student	1	0	9	3	5	9
student	0	0	10	5	5	10
student	1	1	7	2	3	10
student	0	1	8	4	5	9
student	0	0	9	7	4	10
student	0	0	8	5	6	4
student	0	0	8	3	7	10
student	1	1	10	5	3	8
student	0	0	9	2	2	10
student	0	1	8	6	6	5
student	1	0	8	5	1	4
student	0	1	8	2	2	10
student	0	0	9	5	5	3
student	0	0	8	4	7	10
student	0	0	8	8	9	10
student	1	0	10	4	4	10
student	#NULL!	0	10	3	1	10
student	1	0	10	6	4	10
student	1	0	10	3	4	10
student	0	0	9	5	0	0
student	0	0	10	4	4	10
student	1	1	1	3	0	0
student	1	0	8	7	4	8
student	0	1	10	7	8	6
student	0	1	2	1	0	0
student	0	1	8	6	3	7
student	0	1	10	6	0	8
student	1	1	10	6	0	8
student	0	0	10	3	4	8
student	1	0	9	6	4	8
student	1	0	9	7	10	10
student	0	0	9	5	5	6
student	0	0	9	2	5	10
student	0	1	8	4	8	0
student	0	1	3	2	2	6
student	0	0	7	4	3	9
student	0	0	8	3	4	4
student	0	0	10	5	4	8
student	0	1	10	3	4	9
student	0	0	10	6	0	10
student	0	1	7	8	8	8
student	0	0	9	3	5	9
student	0	0	10	7	3	10
student	0	0	10	3	2	9
student	1	0	10	2	3	10
student	1	0	9	7	7	10
student	0	1	6	2	1	10
student	#NULL!	#NULL!	#NULL!	#NULL!	#NULL!	#NULL!
student	0	0	10	6	0	7
student	0	1	9	6	6	8
student	0	0	10	5	3	8
student	0	0	10	6	0	3
student	1	1	10	6	4	10
student	1	0	9	4	4	7
student	0	0	8	2	4	4
student	0	1	8	4	3	8
student	1	0	8	5	0	0
student	0	0	7	2	2	10
student	1	0	10	3	5	5
student	0	1	8	4	3	0
student	0	1	10	5	0	4
student	0	0	9	7	6	8
student	0	0	8	4	6	4
student	0	0	10	2	2	8
student	1	0	10	3	3	8
student	0	0	10	6	3	10
student	1	1	10	7	8	7
student	0	1	10	8	2	10
student	0	1	10	5	5	10
student	0	0	10	4	3	8
student	0	0	8	4	6	6
student	0	1	4	3	4	7
student	0	1	6	5	6	7
student	1	1	10	2	1	10
student	0	0	0	7	7	7
student	0	0	1	1	1	10
student	1	0	10	7	3	6
student	1	1	7	5	1	10
student	0	0	6	4	4	0
student	0	1	8	4	0	0
student	0	0	9	4	6	0
student	1	0	10	2	2	10
student	0	0	8	7	10	9
student	0	0	10	6	6	8
student	0	0	10	3	3	8
student	0	1	9	4	4	10
student	0	0	8	6	0	0
student	0	0	10	3	2	9
student	0	0	8	7	3	10
student	0	0	10	2	4	9
student	0	0	10	3	7	8
student	1	0	10	5	5	9
student	0	0	10	3	0	6
student	1	0	10	4	4	8
student	0	0	10	5	10	8
student	1	1	9	9	#NULL!	#NULL!
student	#NULL!	#NULL!	#NULL!	#NULL!	#NULL!	#NULL!
student	1	0	10	7	10	10
student	0	0	10	4	7	7
student	0	0	10	3	3	0
student	#NULL!	0	#NULL!	#NULL!	#NULL!	#NULL!
student	#NULL!	1	#NULL!	#NULL!	#NULL!	#NULL!
student	1	1	8	5	5	9
student	0	1	10	4	7	9
student	0	0	8	3	6	10
student	0	1	5	5	3	10
student	1	0	10	3	2	9
student	0	1	10	3	2	10
student	0	1	10	2	4	10
student	0	1	8	4	6	9
student	0	1	8	2	0	8
student	0	1	6	3	4	6
student	0	0	10	2	10	9
student	0	1	5	7	0	0
student	0	0	10	3	3	8
student	0	0	10	2	10	9
student	1	0	10	7	7	9
student	0	1	5	4	2	10
student	0	1	8	6	8	0
student	1	0	10	2	2	10
student	1	0	10	3	3	10
student	0	0	9	2	1	9
student	0	0	10	3	6	8
student	0	0	10	5	0	9
student	#NULL!	#NULL!	#NULL!	#NULL!	#NULL!	#NULL!
student	0	1	9	#NULL!	8	9
student	0	#NULL!	9	5	4	10
student	1	0	10	3	3	10
student	0	0	10	6	3	10
student	1	1	8	1	2	8
student	#NULL!	#NULL!	#NULL!	#NULL!	#NULL!	#NULL!
student	0	0	10	3	3	8
student	1	0	10	4	3	9
student	1	0	10	2	8	10
student	1	0	8	5	9	10
student	1	0	9	4	6	9
student	0	1	2	2	5	3
student	0	0	10	4	7	10
student	0	1	10	5	5	10
student	0	1	10	6	1	10
student	0	0	9	3	2	7
student	0	1	10	1	7	10
student	0	0	5	6	6	6
student	0	1	10	7	4	9
student	0	0	10	2	1	8
student	1	0	6	7	5	7
student	0	0	9	7	6	6
student	0	0	10	7	9	6
student	0	1	8	5	7	9
student	1	0	10	5	4	9
student	0	0	10	3	4	8
student	0	1	8	7	4	6
student	0	0	8	1	1	10
student	1	0	10	8	6	9
student	0	1	9	7	6	10
student	0	1	7	5	2	10
student	1	1	5	5	2	0
student	0	0	10	6	6	10
student	0	1	7	4	6	7
student	0	1	10	6	5	8
student	0	0	10	5	5	8
student	1	0	10	7	7	10
student	0	0	10	3	5	8
student	1	0	10	6	4	10
student	0	0	7	5	4	8
student	0	0	10	3	10	10
student	0	1	6	7	7	7
student	1	0	10	2	3	8
student	0	1	9	5	4	8
student	0	0	9	5	5	7
student	1	0	9	3	2	6
student	0	0	10	4	5	10
student	0	0	10	4	3	6
student	1	0	10	5	5	9
student	0	1	7	4	6	8
student	0	1	10	5	3	8
student	0	0	10	4	8	7
student	0	1	8	4	8	10
student	#NULL!	#NULL!	#NULL!	#NULL!	#NULL!	#NULL!
student	0	0	10	3	0	0
student	0	0	10	6	3	8
student	0	0	10	6	6	7
student	0	1	9	6	9	10
student	0	0	9	6	2	3
student	1	0	10	4	6	10
student	1	0	10	2	3	10
student	0	0	9	5	4	8
student	0	1	8	4	6	10
student	0	0	8	6	8	10
student	1	1	9	3	1	10
student	0	0	8	4	3	9
student	0	0	9	4	4	8
student	0	#NULL!	10	5	6	8
student	0	1	10	2	2	3
student	1	1	10	1	2	9
student	0	0	9	5	4	10
student	0	1	8	7	0	10
student	1	1	8	3	2	10
student	0	1	7	5	3	10
student	0	0	0	2	0	6
student	1	1	10	8	8	9
student	0	0	9	3	5	8
student	0	0	8	3	8	7
student	0	0	10	10	10	10
student	0	1	10	4	4	7
student	0	0	9	4	3	10
student	1	0	10	3	4	8
student	0	0	8	4	0	0
student	1	1	7	2	2	6
student	0	0	10	4	5	7
student	0	0	10	3	3	10
student	0	0	10	2	5	10
student	0	0	10	4	10	8
student	0	0	10	4	4	8
student	0	0	9	4	4	9
student	0	0	8	2	1	10
student	0	1	10	2	2	7
student	1	0	10	4	1	10
student	0	1	10	6	0	9
student	0	0	10	6	4	7
student	#NULL!	0	#NULL!	#NULL!	#NULL!	#NULL!
student	0	1	6	0	4	10
student	#NULL!	#NULL!	#NULL!	#NULL!	#NULL!	#NULL!
student	0	1	9	5	1	10
student	0	0	10	5	7	4
student	0	1	8	5	2	9
student	1	1	10	8	8	8
student	0	1	8	3	4	9
student	1	0	10	3	4	10
student	0	1	8	5	4	9
student	0	1	8	1	3	6
student	0	0	10	3	3	9
student	0	1	7	2	2	8
student	1	1	10	0	10	10
student	1	0	10	2	3	10
student	0	0	10	2	10	10
student	0	0	10	2	9	10
student	1	1	10	4	10	10
student	1	0	10	6	6	8
student	#NULL!	1	#NULL!	#NULL!	#NULL!	#NULL!
student	1	0	10	4	6	8
student	0	0	10	5	8	10
student	0	0	8	2	3	8
student	0	0	10	5	2	8
student	0	0	10	4	10	2
student	0	0	0	3	7	9
student	0	1	6	5	6	7
student	0	1	10	7	5	10
student	1	0	9	5	4	8
student	1	1	1	1	1	10
personal	1	0	10	3	2	10
personal	1	1	8	3	4	8
personal	1	0	10	2	1	2
personal	0	#NULL!	0	0	0	0
personal	1	0	10	4	2	10
personal	1	0	10	2	0	10
personal	1	0	10	5	8	6
personal	1	0	10	5	3	10
personal	1	0	10	4	4	10
personal	1	1	10	3	4	10
personal	1	0	10	6	2	10
personal	1	1	10	8	0	10
personal	1	0	10	4	2	10
personal	1	1	10	3	3	10
personal	1	0	10	4	7	10
personal	1	0	10	5	4	10
personal	1	0	10	4	4	10
personal	0	1	10	3	2	10
personal	1	0	10	2	3	10
personal	1	1	8	5	5	7
personal	1	0	10	2	3	8
personal	1	0	10	3	3	8
personal	0	0	10	6	2	10
personal	0	1	2	2	3	10
personal	1	0	#NULL!	#NULL!	#NULL!	9
personal	1	1	7	5	4	10
personal	1	0	10	3	3	10
personal	1	0	5	2	1	7
personal	0	0	10	2	4	10
personal	0	0	10	5	4	7
personal	1	0	10	4	5	5
personal	0	1	8	4	3	7
personal	0	1	9	3	4	9
personal	0	0	9	7	9	10
personal	1	0	9	4	1	10
personal	1	0	10	5	3	7
personal	0	1	7	4	4	5
personal	0	0	10	2	5	10
personal	1	0	10	3	7	10
personal	1	0	10	5	5	10
personal	1	0	10	6	10	10
personal	1	0	10	2	5	8
personal	1	0	10	2	6	9
personal	1	0	10	5	4	9
personal	0	0	8	0	0	7
personal	1	0	10	4	6	8
personal	0	0	10	7	8	10
personal	1	0	10	5	5	10
personal	1	0	10	4	5	10
personal	1	0	10	4	4	6
personal	0	0	10	2	4	9
personal	1	1	3	6	3	6
personal	1	0	8	4	3	0
personal	1	0	10	2	1	10
personal	1	1	8	3	1	8
personal	1	0	10	5	2	10
personal	1	0	10	4	6	10
personal	1	0	10	7	7	8
personal	1	0	10	3	2	9
personal	1	0	10	7	4	10
personal	1	0	10	8	3	10
personal	1	0	8	3	3	6
personal	1	1	9	4	4	10
personal	0	1	7	5	2	10
personal	1	0	10	3	3	10
personal	1	0	10	3	2	10
personal	1	#NULL!	10	2	9	10
personal	1	1	8	4	4	10
personal	1	1	10	4	4	10
personal	0	0	9	2	9	9
personal	0	1	7	0	3	10
personal	0	0	10	4	0	0
personal	1	1	8	4	6	9
personal	1	0	9	2	5	8
personal	1	1	7	4	4	0
personal	1	0	10	2	7	5
personal	1	#NULL!	9	7	5	8
personal	1	1	7	3	5	10
personal	1	1	10	7	2	8
personal	1	0	10	5	4	9
personal	1	0	10	6	3	10
personal	0	1	7	4	3	10
personal	1	0	1	0	1	10
personal	1	0	10	6	8	10
personal	1	1	9	2	4	0
personal	1	0	8	3	2	8
personal	1	0	10	3	1	10
personal	1	0	9	4	3	10
personal	0	0	9	4	4	8
personal	1	1	3	3	1	7
personal	1	0	10	2	2	10
personal	1	0	10	2	1	10
personal	0	#NULL!	0	0	0	0
personal	1	0	10	8	6	7
personal	0	1	7	2	7	6
personal	0	0	8	0	0	10
personal	1	#NULL!	9	5	3	10
personal	1	0	10	3	3	10
personal	1	1	8	4	4	8
personal	0	1	8	6	0	4
personal	1	0	9	5	1	10
personal	1	0	9	4	6	10
personal	1	1	9	3	3	10
personal	0	1	5	3	2	7
personal	1	0	9	4	2	8
personal	0	0	8	7	0	8
personal	1	0	9	2	4	7
personal	1	0	10	3	3	10
personal	1	1	9	5	3	10
personal	1	#NULL!	10	0	0	0
personal	1	0	10	3	4	10
personal	1	1	10	3	4	10
personal	1	0	10	2	3	10
personal	1	0	10	4	7	0
personal	1	0	10	3	3	10
personal	1	0	10	2	4	10
personal	1	1	7	4	4	10
personal	0	0	10	2	4	10
personal	1	0	10	6	3	7
personal	1	0	10	7	10	10
personal	0	0	10	8	3	10
personal	1	0	10	2	4	10
personal	1	0	10	5	4	10
personal	1	0	5	5	10	10
personal	1	0	10	5	4	10
personal	0	1	8	3	3	10
personal	0	1	10	7	6	8
personal	1	0	10	10	7	10
personal	1	0	10	3	4	10
personal	1	1	8	3	4	7
personal	0	1	5	7	7	1
personal	1	0	8	8	9	7
personal	1	0	10	3	3	7
personal	0	1	8	4	3	8
personal	1	1	10	7	6	5
personal	1	1	10	8	4	10
personal	1	0	10	2	3	10
personal	1	0	9	6	4	8
personal	1	1	10	8	7	9
personal	1	1	10	4	6	10
personal	1	0	0	0	0	0
personal	1	0	7	2	1	2
personal	1	0	9	2	4	10
personal	1	0	10	6	4	8
personal	1	0	10	3	7	8
personal	1	0	10	4	4	8
personal	1	0	10	3	0	0
personal	1	0	8	3	3	2
personal	0	0	10	4	4	8
personal	0	1	10	5	0	0
personal	1	#NULL!	8	3	4	8
personal	1	0	10	4	4	9
personal	1	1	4	2	2	1
personal	0	0	9	5	3	8
personal	1	0	10	5	4	10
personal	1	0	10	6	5	10
personal	0	0	6	2	3	8
personal	1	0	9	3	1	10
personal	0	0	8	6	10	9
personal	0	0	8	4	5	8
personal	1	1	9	6	0	6
personal	1	0	10	4	3	10
personal	1	1	10	4	2	10
personal	1	0	10	2	3	9
personal	0	1	10	6	4	7
personal	1	0	10	4	1	10
personal	1	0	10	7	3	10
personal	0	0	6	4	2	8
personal	1	1	8	6	9	10
personal	0	#NULL!	7	6	4	8
personal	1	1	10	1	5	5
personal	1	0	7	4	5	10
personal	1	0	10	6	8	10
personal	#NULL!	0	8	5	6	8
personal	0	1	8	4	4	6
personal	1	1	10	4	2	6
personal	1	1	10	2	2	10
personal	0	1	10	4	2	8
personal	1	1	8	3	2	10
personal	1	0	9	5	3	10
personal	0	1	5	4	4	8
personal	1	1	9	5	3	8
personal	1	0	10	7	1	10
personal	1	1	8	0	8	0
personal	0	0	10	4	7	10
personal	1	0	10	5	2	10
personal	#NULL!	#NULL!	#NULL!	#NULL!	#NULL!	#NULL!
personal	0	0	9	2	2	10
personal	1	0	10	6	4	9
personal	1	1	8	3	4	8
personal	0	1	9	1	2	0
personal	1	0	10	3	1	10
personal	0	0	10	4	7	8
personal	0	0	9	3	4	8
personal	1	1	10	3	8	8
personal	0	1	9	3	4	9
personal	1	0	10	3	2	10
personal	1	0	9	7	4	9
personal	0	0	7	6	6	8
personal	1	1	7	3	7	9
personal	1	0	10	2	2	10
personal	0	1	9	7	6	10
personal	0	0	7	2	1	10
personal	1	0	7	7	6	7
personal	0	1	10	3	2	10
personal	0	1	8	8	6	10
personal	0	1	10	4	8	8
personal	0	#NULL!	5	4	4	6
personal	1	0	10	4	7	10
personal	1	0	10	0	0	8
personal	0	0	10	3	3	10
personal	0	1	7	5	8	9
personal	1	0	10	6	8	10
personal	0	1	0	0	2	7
personal	1	0	10	3	3	10
personal	0	1	7	3	2	#NULL!
personal	1	0	10	10	10	10
personal	0	0	10	4	4	7
personal	1	0	10	5	4	10
personal	1	1	8	6	6	7
personal	1	0	9	3	3	10
personal	1	0	8	6	4	10
personal	1	0	10	2	3	10
personal	1	1	10	2	4	0
personal	0	1	9	6	7	8
personal	1	0	9	2	3	9
personal	0	1	10	5	0	10
personal	0	0	10	7	6	5
personal	0	0	8	5	7	10
personal	1	0	10	7	6	9
personal	1	0	10	6	4	10
personal	1	0	9	7	3	8
personal	1	0	10	5	10	10
personal	1	0	10	4	4	10
personal	1	0	8	8	7	8
personal	0	0	9	6	4	6
personal	0	0	#NULL!	8	0	10
personal	1	0	10	3	1	10
personal	1	0	10	4	3	10
personal	1	0	7	3	4	9
personal	1	0	10	3	1	10
personal	1	0	8	5	10	10
personal	1	1	9	2	3	9
personal	0	1	7	4	5	7
personal	1	0	10	8	3	10
personal	#NULL!	0	10	4	4	10
personal	#NULL!	0	#NULL!	#NULL!	#NULL!	#NULL!
personal	1	0	9	3	3	10
personal	1	0	10	4	4	10
personal	1	1	10	5	0	10
personal	0	1	8	5	4	7
personal	1	0	10	5	9	7
personal	1	0	9	4	7	8
personal	1	0	9	5	0	9
personal	1	0	8	6	7	5
personal	0	1	10	2	1	10
personal	0	1	10	6	3	10
personal	0	0	10	3	3	10
personal	1	0	9	6	3	8
personal	1	0	10	6	4	10
personal	1	0	10	6	0	5
personal	1	0	10	4	6	7
personal	1	0	2	2	2	0
personal	0	0	1	1	0	10
personal	1	0	10	4	6	8
personal	1	0	10	5	3	8
personal	0	#NULL!	10	8	1	10
personal	0	1	9	3	3	10
personal	0	1	4	5	0	0
personal	1	0	10	3	4	9
personal	1	0	10	2	2	5
personal	1	1	9	3	4	7
personal	1	0	10	5	5	10
personal	0	0	10	0	0	10
personal	1	0	10	4	3	9
personal	1	0	7	4	3	8
personal	0	0	8	5	5	5
personal	0	0	8	2	2	10
personal	1	0	10	2	2	10
personal	1	0	10	2	1	10
personal	0	0	9	3	3	9
personal	0	0	8	2	3	8
personal	1	0	8	2	4	8
personal	0	1	3	2	2	9
personal	1	1	2	2	1	5
personal	1	0	10	6	2	10
personal	1	0	10	5	3	10
personal	1	1	7	2	8	10
personal	1	0	10	4	10	6
personal	1	0	10	3	3	5
personal	1	0	10	1	1	10
personal	0	0	10	7	5	9
personal	1	1	6	2	0	3
personal	1	0	10	3	3	10
personal	1	0	10	6	4	10
personal	1	1	10	2	2	10
personal	0	0	7	5	5	8
personal	1	0	10	2	3	10
personal	1	0	10	7	7	10
personal	0	0	9	3	4	10
personal	1	0	10	4	8	10
personal	1	0	9	3	3	8
personal	0	1	8	4	5	5
personal	1	0	9	3	5	10
personal	1	1	10	4	3	10
personal	1	0	10	3	3	10
personal	1	0	10	8	3	9
personal	0	1	6	0	0	10
personal	1	0	10	3	5	10
personal	0	0	10	7	4	10
personal	#NULL!	1	#NULL!	#NULL!	#NULL!	#NULL!
personal	1	0	10	4	1	10
personal	0	1	10	4	5	8
personal	0	1	9	7	8	8
personal	1	0	10	7	6	10
personal	0	1	8	6	6	8
personal	1	0	9	5	0	8
personal	0	1	7	4	2	8
personal	1	0	10	1	1	1
personal	1	0	9	3	4	7
personal	1	1	3	4	5	7
personal	1	1	6	5	6	4
personal	0	0	10	3	4	9
personal	1	1	7	7	7	9
personal	0	1	10	3	0	8
personal	1	0	9	3	3	7
personal	1	1	9	7	3	10
personal	1	0	10	4	4	10
personal	1	1	10	3	1	10
personal	1	1	10	5	3	8
personal	1	0	8	3	0	8
